# Supplementary material for: Preparation and Properties of Egg White Dual Cross-Linked Hydrogel with Potential Application for Bone Tissue Engineering
Source: Polymers (Basel). 2022 Nov 24;14(23):5116. doi: 10.3390/polym14235116 (PMC9735576; doi:10.3390/polym14235116)
Supplement: Supplementary file 1 [file polymers-14-05116-s001.zip]

Archive with 1 entries (1 files):
- polymers-1963685-supplementary.pdf
